# Supplementary material for: High-Degree Concentration Organic Solvent Forward Osmosis for Pharmaceutical Pre-Concentration
Source: Membranes (Basel). 2024 Jan 4;14(1):14. doi: 10.3390/membranes14010014 (PMC10819892; doi:10.3390/membranes14010014)
Supplement: Supplementary file 1 [file membranes-14-00014-s001.zip]

Archive with 1 entries (1 files):
- membranes-2712524-supplementary.pdf
